# Supplementary material for: Gene model for the ortholog of DENR in Drosophila eugracilis
Source: bioRxiv. 2026 Jun 26:2026.06.23.734050. Preprint. [Version 1] doi: 10.64898/2026.06.23.734050 (PMC13321075; doi:10.64898/2026.06.23.734050)
Supplement: Supplement 1 [file media-1.zip › DeugGB2_DENR.gff]

track name="GeneAnnotations" description="All Gene Annotations" color=0,0,200 visibility=3
KB464954	GEP	CDS	174782	174901	.	+	0	gene_id "DeugGB2_DENR"; transcript_id "DeugGB2_DENR-PB";
KB464954	GEP	CDS	174977	175238	.	+	0	gene_id "DeugGB2_DENR"; transcript_id "DeugGB2_DENR-PB";
KB464954	GEP	CDS	175401	175585	.	+	2	gene_id "DeugGB2_DENR"; transcript_id "DeugGB2_DENR-PB";
KB464954	GEP	stop_codon	175586	175588	.	+	.	gene_id "DeugGB2_DENR"; transcript_id "DeugGB2_DENR-PB";
KB464954	GEP	exon	174782	174901	.	+	.	gene_id "DeugGB2_DENR"; transcript_id "DeugGB2_DENR-PB";
KB464954	GEP	exon	174977	175238	.	+	.	gene_id "DeugGB2_DENR"; transcript_id "DeugGB2_DENR-PB";
KB464954	GEP	exon	175401	175585	.	+	.	gene_id "DeugGB2_DENR"; transcript_id "DeugGB2_DENR-PB";
KB464954	GEP	CDS	174782	174901	.	+	0	gene_id "DeugGB2_DENR"; transcript_id "DeugGB2_DENR-PA";
KB464954	GEP	CDS	174977	175238	.	+	0	gene_id "DeugGB2_DENR"; transcript_id "DeugGB2_DENR-PA";
KB464954	GEP	CDS	175401	175585	.	+	2	gene_id "DeugGB2_DENR"; transcript_id "DeugGB2_DENR-PA";
KB464954	GEP	stop_codon	175586	175588	.	+	.	gene_id "DeugGB2_DENR"; transcript_id "DeugGB2_DENR-PA";
KB464954	GEP	exon	174782	174901	.	+	.	gene_id "DeugGB2_DENR"; transcript_id "DeugGB2_DENR-PA";
KB464954	GEP	exon	174977	175238	.	+	.	gene_id "DeugGB2_DENR"; transcript_id "DeugGB2_DENR-PA";
KB464954	GEP	exon	175401	175585	.	+	.	gene_id "DeugGB2_DENR"; transcript_id "DeugGB2_DENR-PA";
