# Supplementary material for: Gene model for the ortholog of DENR in Drosophila eugracilis
Source: bioRxiv. 2026 Jun 26:2026.06.23.734050. Preprint. [Version 1] doi: 10.64898/2026.06.23.734050 (PMC13321075; doi:10.64898/2026.06.23.734050)
Supplement: Supplement 1 [file media-1.zip › DeugGB2_DENR.fasta]

>DeugGB2_DENR-PB_transcript
ATGACGAACGAGGACGTGGGCACCAACAGCGTCGCCGACCGCCTGAAGGTGGGTCCGCGC
GAAGGCGTCACCTATCCGATCCAGATGAAGTACTGCGGCCATTGCACGATGCCCATTGAG
TACTGTGAGTACTATCCGGAGTACGAGAAGTGCAAGGACTGGTTGGAGCGTCACATGCCC
GACGACTTCGAGCGTCTCAAGATCGAGGAAGAGGCGGCTGCCGCCGATGGGACAGATGAC
GACAAGAAGCGCCAGAAGCGCGGCGGCAAGGGATTGTTGCGCGTCAAGAAGAAGGAGGAC
GTGCCCAAGCGCATATGTGTTTCGCGAGCAGCACGTGGCAAGAAGAAGTCCGTGACTGTC
GTCACAGGATTGAGCACTTTCGATATTGATCTCAAGGTGGCCGCCAAGTTTTTTGGCACA
AAATTTGCCTGCGGCTCTTCGGTGACTGGCGACGATGAGATCGTTATTCAGGGCGACGTC
AAGGATGACTTATTTGATGTCATACCCGAAAAGTGGGCCGAAATTGACGAAGACGTTATC
GAAGATTTGGGCGATCAAAAGCGAACA
>DeugGB2_DENR-PA_transcript
ATGACGAACGAGGACGTGGGCACCAACAGCGTCGCCGACCGCCTGAAGGTGGGTCCGCGC
GAAGGCGTCACCTATCCGATCCAGATGAAGTACTGCGGCCATTGCACGATGCCCATTGAG
TACTGTGAGTACTATCCGGAGTACGAGAAGTGCAAGGACTGGTTGGAGCGTCACATGCCC
GACGACTTCGAGCGTCTCAAGATCGAGGAAGAGGCGGCTGCCGCCGATGGGACAGATGAC
GACAAGAAGCGCCAGAAGCGCGGCGGCAAGGGATTGTTGCGCGTCAAGAAGAAGGAGGAC
GTGCCCAAGCGCATATGTGTTTCGCGAGCAGCACGTGGCAAGAAGAAGTCCGTGACTGTC
GTCACAGGATTGAGCACTTTCGATATTGATCTCAAGGTGGCCGCCAAGTTTTTTGGCACA
AAATTTGCCTGCGGCTCTTCGGTGACTGGCGACGATGAGATCGTTATTCAGGGCGACGTC
AAGGATGACTTATTTGATGTCATACCCGAAAAGTGGGCCGAAATTGACGAAGACGTTATC
GAAGATTTGGGCGATCAAAAGCGAACA
